# Supplementary material for: Synthesis and Anti-Inflammatory Evaluation of Novel Hybrids of 7-Oxodehydroabietic Acid Bearing a 1,2,3-Triazole Moiety
Source: Molecules. 2025 Feb 6;30(3):750. doi: 10.3390/molecules30030750 (PMC11820262; doi:10.3390/molecules30030750)
Supplement: Supplementary file 1 [file molecules-30-00750-s001.zip]

Archive with 1 entries (1 files):
- molecules-3430286-supplementary.pdf
